# Supplementary material for: Salivary Biomarkers for Alzheimer’s Disease: A Systematic Review with Meta-Analysis
Source: Int J Mol Sci. 2024 Jan 18;25(2):1168. doi: 10.3390/ijms25021168 (PMC10817083; doi:10.3390/ijms25021168)
Supplement: Supplementary file 1 [file ijms-25-01168-s001.zip]

Archive with 1 entries (1 files):
- ijms-2786686-supplementary.pdf
